# Supplementary material for: The Effect of Mild Exercise in the Chemotherapy Room on the Anxiety Level of Cancer Patients: A Prospective Observational Paired Cohort Study
Source: J Clin Med. 2025 Aug 7;14(15):5591. doi: 10.3390/jcm14155591 (PMC12347337; doi:10.3390/jcm14155591)
Supplement: Supplementary file 1 [file jcm-14-05591-s001.zip]

Archive with 1 entries (1 files):
- jcm-3757498-supplementary.pdf
